# Supplementary material for: Single-cell RNA sequencing reveals molecular and functional platelet bias of aged haematopoietic stem cells
Source: Nat Commun. 2016 Mar 24;7:11075. doi: 10.1038/ncomms11075 (PMC4820843; doi:10.1038/ncomms11075)
Supplement: Supplementary Data 1 — Pathways enriched in young compared to old HSCs. The top 20 Metacore pathways enriched in genes up-regulated in young, compared to old, LSKCD150+ CD48− HSCs. The pathway name and P-value are shown. [file ncomms11075-s2.xlsx]

## Sheet: Sheet1
Pathways enriched in young compared to old HSCs
MetaCore Pathways Map	P-value
Cell cycle_Chromosome condensation in prometaphase	2.02e-07
DNA damage_ATM / ATR regulation of G2 / M checkpoint	6.366e-07
Cell cycle_Cell cycle (generic schema)	9.57e-06
Cell cycle_Initiation of mitosis	1.983e-05
Cell cycle_Transition and termination of DNA replication	3.162e-05
Cell cycle_Role of Nek in cell cycle regulation	5.445e-05
Cell cycle_Nucleocytoplasmic transport of CDK/Cyclins	9.545e-05
Cell cycle_Role of 14-3-3 proteins in cell cycle regulation	0.0003889
Oxidative stress_Role of ASK1 under oxidative stress	0.001428
Cell adhesion_Plasmin signaling	0.001555
Cell cycle_The metaphase checkpoint	0.001688
Reproduction_Progesterone-mediated oocyte maturation	0.002292
Transcription_Role of heterochromatin protein 1 (HP1) family in transcriptional silencing	0.002292
Development_Angiotensin activation of Akt	0.003424
Translation_Regulation of EIF4F activity	0.005114
Immune response IFN gamma signaling pathway	0.00539
Apoptosis and survival_TNF-alpha-induced ROS-dependent Caspase-3 signaling	0.00723
Cell cycle_Regulation of G1/S transition (part 2)	0.01265
Cell cycle_Role of SCF complex in cell cycle regulation	0.01561
DNA damage_Role of Brca1 and Brca2 in DNA repair	0.01665
