# Supplementary material for: Single-cell RNA sequencing reveals molecular and functional platelet bias of aged haematopoietic stem cells
Source: Nat Commun. 2016 Mar 24;7:11075. doi: 10.1038/ncomms11075 (PMC4820843; doi:10.1038/ncomms11075)
Supplement: Supplementary Data 2 — Pathways enriched in old compared to young HSCs. The top 20 Metacore pathways enriched in genes up-regulated in old, compared to young, LSKCD150+ CD48− HSCs. The pathway name and P-value are shown. [file ncomms11075-s3.xlsx]

## Sheet: Sheet1
Pathways enriched in old compared to young HSCs.
MetaCore Pathways Map	P-value
Regulation of Tissue factor signaling in cancer	3.043e-05
Immune response_Oncostatin M signaling via MAPK in mouse cells	0.0002143
Immune response_Oncostatin M signaling via MAPK in human cells	0.0002668
Transcription_Role of AP-1 in regulation of cellular metabolism	0.0002962
Reproduction_GnRH signaling	0.0003644
Putative pathways of hormone action in neurofibromatosis type 1	0.001079
Immune response_HSP60 and HSP70/ TLR signaling pathway	0.001144
Immune response_LPS-induced platelet activation	0.001218
Effect of H. pylori infection on gastric epithelial cell proliferation	0.001496
Retinol metabolism	0.002991
Glutathione metabolism / Rodent version	0.002991
HBV signaling via protein kinases leading to HCC	0.003535
Immune response_Antigen presentation by MHC class II	0.004532
Development_Astrocyte differentiation from adult stem cells	0.004773
Development_Growth hormone signaling via PI3K/AKT and MAPK cascades	0.005478
Immune response_IL-1 signaling pathway	0.006243
High shear stress-induced platelet activation	0.007068
Immune response_MIF-induced cell adhesion, migration and angiogenesis	0.007068
Immune response_MIF - the neuroendocrine-macrophage connector	0.007068
Development_TGF-beta-dependent induction of EMT via MAPK	0.007504
