# Supplementary material for: Single-cell RNA sequencing reveals molecular and functional platelet bias of aged haematopoietic stem cells
Source: Nat Commun. 2016 Mar 24;7:11075. doi: 10.1038/ncomms11075 (PMC4820843; doi:10.1038/ncomms11075)
Supplement: Supplementary Data 3 — Gene expression levels and frequencies in young and old HSCs. The top 60 genes up-regulated in old, compared to young, LSKCD150+ CD48− HSCs. The gene ID, mean of CPM values (log2), fold regulation, and adjusted P-value are shown. [file ncomms11075-s4.xlsx]

## Sheet: Sheet1
Gene expression levels and frequencies in young and old HSCs.
Gene ID	Young	Old	Ratio (Old/Young)	Adjusted
	(log2 CPM)	(log2 CPM)		P-value
Sdpr	0.956766	6.31959	41.1501	9.05e-26
Nupr1	0.704019	5.86279	35.7227	2.82e-21
Btg2	1.61169	6.67195	33.365	3.65e-16
Ddx3y	0.0251142	4.98794	31.1859	5.02e-22
Mt1	0.761336	5.6715	30.0682	7.11e-34
Eif2s3y	0	4.90015	29.8601	8.75e-28
Sult1a1	1.15438	5.93308	27.4494	3.95e-19
Egr1	6.49231	11.1173	24.6761	1.56e-09
Selp	0.562417	4.98489	21.4436	1.47e-16
Aldh1a1	1.27399	5.6175	20.3015	2.68e-17
Clca1	1.15686	5.20388	16.5301	2e-16
Tmem181b-ps	1.72683	5.59214	14.5739	1.13e-11
H2-Ab1	0.763673	4.60672	14.3507	5.06e-16
Gstm1	3.96996	7.76278	13.8597	5.42e-07
Gda	1.73007	5.49003	13.5475	0.000162375
H2-Aa	0.85926	4.57465	13.1354	1.47e-12
Clec1a	1.36368	4.9153	11.7258	1.88e-10
Plek	1.30523	4.80927	11.3454	0.000119244
Plscr2	0.0095448	3.46278	10.9529	4.91e-18
Uty	0.0761078	3.47296	10.533	5.24e-17
Tmem181c-ps	1.67802	5.0508	10.3588	7.16e-16
Nr4a1	3.16751	6.49109	10.0115	2.24e-07
Id2	0.890266	4.20474	9.94847	7.09e-09
Iigp1	1.93169	5.23216	9.85236	6.06e-07
Ier2	3.34365	6.61852	9.67909	3.65e-07
Dhrs3	1.8361	5.10105	9.61281	1.21e-10
Klhl4	0.323504	3.55859	9.41584	2.29e-13
Cd74	0.702458	3.93707	9.41273	8.66e-11
Oxr1	2.84497	6.05061	9.22554	6.53e-07
Ube2h	2.22116	5.22321	8.01134	4.28e-05
Nfkbiz	1.8326	4.8289	7.97955	3.31e-06
Itgb3	1.07691	4.04002	7.79802	5.42e-07
Casp12	1.54631	4.46649	7.56941	5.22e-05
5430417L22Rik	3.2934	6.16327	7.30997	0.000239434
Ier3	1.09434	3.94997	7.23822	1.28e-08
Enpp5	0.747206	3.59574	7.20267	2.77e-11
Sat1	5.47356	8.25006	6.85187	0.00220952
Egr3	0.296815	3.01188	6.56623	1.13e-08
Itga6	3.19216	5.86026	6.35591	0.00073309
Clu	0.243904	2.8141	5.93888	1.29e-08
Prtn3	4.5229	7.07239	5.85428	6.77e-06
Exoc6b	1.02187	3.54094	5.73214	7.55e-07
Fhl1	0.883189	3.37552	5.62687	2.1e-07
H2-Eb1	0.169475	2.65148	5.58673	1.65e-10
Prune2	1.41697	3.87636	5.49986	0.000517641
Gata2	7.05699	9.48875	5.39551	0.000912951
M6pr	4.25483	6.68093	5.37437	0.0159139
Ccnt1	2.31026	4.72687	5.33912	1.13e-05
Ndrg1	0.972798	3.37463	5.28472	2.24e-05
Tgm2	1.97241	4.32877	5.12075	1.62e-06
Vmp1	6.59903	8.94401	5.08053	0.000162375
Rnf167	2.86266	5.19023	5.01958	0.000226448
Tsc22d1	5.81888	8.14144	5.0022	0.00274773
Gstm2	0.789187	3.10866	4.99149	1.56e-08
Gpr183	0.0769724	2.39411	4.98343	3.01e-10
Cers2	4.22771	6.5314	4.93721	0.0742184
Muc13	4.70066	6.98688	4.87777	0.00267608
Il2rg	3.19542	5.4813	4.87661	0.00194372
Art4	0.785799	3.06368	4.84965	6.77e-06
Gstm3	1.32009	3.57214	4.76358	8.68e-11
