# Supplementary material for: Single-cell RNA sequencing reveals molecular and functional platelet bias of aged haematopoietic stem cells
Source: Nat Commun. 2016 Mar 24;7:11075. doi: 10.1038/ncomms11075 (PMC4820843; doi:10.1038/ncomms11075)
Supplement: Supplementary Data 4 — Antibodies used for flow cytometry. The conjugate, clone used, supplier and usage is shown for antibodies used in flow cytometry. [file ncomms11075-s5.xlsx]

## Sheet: Sheet1
Antibodies used for flow cytometry.
Antibody conjugate		Clone	Supplier		Application
B220 APC		RA3-6B2	eBioscience		CLP staining
B220 PE		RA3-6B2	eBioscience		PB reconstitution analysis
B220 PE-Cy5		RA3-6B2	eBioscience		Direct lineage cocktail
B220 PE-Cy7		eBio1D3	eBioscience		PB reconstitution analysis
CD150 APC		TC15-12F12.2	BioLegend		HSC, LMPP and Myeloid progenitor staining
CD105(Endoglin) Biotin		MJ7/18	eBioscience		Myeloid progenitor staining
CD150 PE-Cy7		TC15-12F12.2	BioLegend		Platelet reconstitution analysis
CD16/32 PE-Cy7		93	eBioscience		Myeloid progenitor staining
CD34 Biotin		RAM34	eBioscience		HSC staining
CD3e PE-Cy5		145-2C11	BioLegend		Direct lineage cocktail
CD4 APC-eFluor780		RM45	eBioscience		PB reconstitution analysis
CD41 PE		MWReg30	eBioscience		Platelet reconstitution analysis; Myeloid progenitor staining
CD45.1 eFluor 450		A20	eBioscience		Allotype detection in PB reconstitution analysis and myelo-erythroid progenitor staining
CD45.1 PE-Cy7		A20	eBioscience		Allotype detection in HSC, LMPP and CLP staining
CD45.1 PE		A20	eBioscience		PB reconstitution analysis
CD45.2 AlexaFluor700		104	eBioscience		Allotype detection in all stains
CD48 PE		HM48-1	eBioscience		HSC staining
CD8a APC-eFluor780		53-6.7	eBioscience		PB reconstitution analysis
c-Kit (CD117) APC-eFluor780		2B8	eBioscience		HSC, LMPP, CLP and myeloid progenitor staining
Flt3 (CD135) PE		A2F10.1	eBioscience		LMPP staining
Goat anti-rat F(ab')2 IgG (H+L) Qdot 655			Invitrogen		Lineage staining visualization
Goat anti-rat IgG, F(ab’)2-PE-Cy5			Santa Cruz		Lineage staining visualization
Gr-1 PE-Cy5		RB6-8C5	BioLegend		Direct lineage cocktail
IL-7ra biotin		A7R34	eBioscience		CLP staining
Mac-1 APC		MI/70	eBioscience		PB reconstitution analysis
Mac-1 PE-Cy5		M1/70	BioLegend		Direct lineage cocktail
purified B220		RA3-6B2	E-bioscience		Lineage cocktail for BM
purified CD16/32		93	eBioscience		Fc-block
purified CD3		145-2C11	E-bioscience		Lineage cocktail for BM
purified CD4		H129.19	E-bioscience		Lineage cocktail for BM
purified CD8		53-6.7	E-bioscience		Lineage cocktail for BM
purified Gr-1		RB6.8C5	E-bioscience		Lineage cocktail for BM
purified Mac-1		M1/70	E-bioscience		Lineage cocktail for BM
purified Ter119		TER119	E-bioscience		Lineage cocktail for BM
Sca-1 Pacific blue		E13-161.7	BioLegend		HSC, CLP and LMPP staining
Sca-1 PE-Cy7		D7	eBioscience		CLP staining in steady state
Sca-1 purified		D7	eBioscience		Myelo-erythroid progenitor staining
Streptavidin Pacific blue			Invitrogen		CLP staining in steady-state
Streptavidin PE Texas Red			Invitrogen		HSC, CLP and myeloid progenitor staining
Ter-119 PE-Cy5		Ter-119	BioLegend		Direct lineage cocktail
Gr-1 Pacific orange		RB6-8C5	Invitrogen		PB reconstitution analysis
