# Supplementary material for: Single-cell RNA sequencing reveals molecular and functional platelet bias of aged haematopoietic stem cells
Source: Nat Commun. 2016 Mar 24;7:11075. doi: 10.1038/ncomms11075 (PMC4820843; doi:10.1038/ncomms11075)
Supplement: Supplementary Data 5 — TaqMan assays used for gene expression analysis. The gene identifiers and assay number for TaqMan assays used for single cell gene expression analysis are shown. [file ncomms11075-s6.xlsx]

## Sheet: Sheet1
TaqMan assays used for gene expression analysis
Gene symbol	Gene name	Assay ID
Bmi1	Bmi1 polycomb ring finger oncogene	Mm03053308_g1
Ccr7	Chemokine (C-C motif) receptor7	Mm01301785_m1
Clu1	Clusterin	Mm01197002_m1
Csf2ra	Colony stimulating factor 2 receptor, alpha	Mm00438331_g1
Csf3r	Colony stimulating factor 3 receptor	Mm00432735_m1
Fhl1	Four and a half LIM domains 1	Mm00515772_m1
Gata2	GATA binding protein 2	Mm00492300_m1
Gfi1	Growth factor independent 1	Mm00515855_m1
Gfib	Growth factor independent 1B	Mm00492318_m1
Gpr64	G protein-coupled receptor 64	Mm00724548_m1
Hk3	Hexokinase 3	Mm01341942_m1
Hlf	Hepatic leukemia factor	Mm00723157_m1
Il7r	interleukin 7 receptor	Mm00434295_m1
Itga2b	integrin alpha 2b	Mm00439741_m1
Kit	Kit oncogene	Mm00445212_m1
Ly6a	Lymphocyte antigen 6 complex, locus A	Mm00726565_s1
Ly6d	Lymphocyte antigen 6 complex, locus D	Mm00521959_m1
Mcl1	myeloid cell leukemia sequence 1	Mm00725832_s1
Mpl	Myeloproliferative leukemia virus oncogene	Mm00440310_m1
Ms4a6b	Membrane-spanning 4-domains subfamily A, member 6B	Mm00728225_m1
Rag1	Recombination activating gene 1	Mm01270936_m1
Sdpr	Serum deprivation response	Mm00507087_m1
Selp	Selectin, platelet	Mm00441295_m1
Sfpi1	SFFV proviral integration 1 (PU.1)	Mm00488140_m1
Slamf1	CD150/signaling lymphocytic activation molecule	Mm00443316_m1
Tcf7	transcription factor 7, T-cell specific	Mm00493445_m1
Vwf	Von Willebrand factor homolog	Mm00550376_m1
CD86	B-Lymphocyte Antigen B7-2	Mm00444543_m1
Flt3	FMS-like tyrosine kinase 3	Mm00439016_m1
Mpo	myeloperoxidase	Mm01298424_m1
Csf1r	colony stimulating factor 1 receptor	Mm01266652_m1
Pf4	platelet factor 4	Mm00451315_g1
Fli1	Fli-1 Proto-Oncogene, ETS Transcription	Mm00484410_m1
