# Supplementary material for: Single-cell RNA sequencing reveals molecular and functional platelet bias of aged haematopoietic stem cells
Source: Nat Commun. 2016 Mar 24;7:11075. doi: 10.1038/ncomms11075 (PMC4820843; doi:10.1038/ncomms11075)
Supplement: Supplementary Data 6 — Mapping of single HSC transcriptomes. For each cell the number of input reads, mapped reads, percentage of mapping, and the number of detected genes at >= 1 RPKM per single cell are shown. For QC purposes, the amount and percentage of reads mapped to the mitochondrial chromosome, and the number of genes detected at log2(CPM+1)>2 are shown. It is indicated which cells pass the QC criteria described in the Methods section. [file ncomms11075-s7.xlsx]

## Sheet: Freezed_young_old_hsc_anno_with
Mapping of single HSC transcriptomes
Cell	Input reads	Mapped reads	Percent of mapping	Number of detected genes (RPKM >=1)	chrM mapped reads	chrM percent of mapping	Number of detected genes (log2(CPM+1) >2)	Passed criteria of Kowalczyk et.al.	Passed criteria of Tsang et.al.
B12_young	13117	11393	86.8568	2345	532	4.66953	2346	No	No
C1_young	9102763	8097141	88.9526	2291	89362	1.10362	2218	No	No
C8_young	7145288	6036114	84.4768	2063	335674	5.56109	1999	No	No
B9_old	11144	7929	71.1504	1844	360	4.5403	1842	No	No
D11_old	5536014	4499601	81.2787	2355	176309	3.91833	2309	No	No
E1_old	7736404	6200412	80.1459	2081	245540	3.96006	2052	No	No
E12_old	6936592	3677951	53.0224	2414	117207	3.18675	2302	No	No
B11_young	2793649	2495215	89.3174	3806	284759	11.4122	3661	Yes	No
C4_young	10468466	5641510	53.8905	3551	2194602	38.901	3251	Yes	No
D7_young	9693529	8536850	88.0675	2812	197615	2.31485	2760	Yes	No
G12_young	8398939	7375289	87.8122	2908	203506	2.7593	2867	Yes	No
G4_young	401314	338594	84.3713	4543	13756	4.06268	4647	Yes	No
H5_young	8050986	6896308	85.6579	2565	530145	7.68737	2532	Yes	No
A2_old	464395	381295	82.1058	5036	11999	3.14691	5230	Yes	No
A8_old	3939695	3062457	77.7334	2881	108347	3.53791	2846	Yes	No
D1_old	7794201	6169312	79.1526	2929	144730	2.34597	2931	Yes	No
D7_old	7208639	5380682	74.6421	2965	176043	3.27176	2916	Yes	No
F12_old	8020806	6020399	75.0598	2650	330131	5.48354	2605	Yes	No
F7_old	6932784	5673066	81.8296	2918	192342	3.39044	2875	Yes	No
G5_old	7422612	5057186	68.1322	2824	250395	4.95127	2818	Yes	No
H9_old	7700388	5553453	72.1191	2800	335250	6.03678	2738	Yes	No
A10_young	2224460	2006990	90.2237	4114	51401	2.5611	4166	Yes	Yes
A11_young	5471558	4847546	88.5954	3074	60052	1.23881	3007	Yes	Yes
A3_young	5164060	4694455	90.9063	5195	123422	2.6291	5130	Yes	Yes
A4_young	726909	637170	87.6547	4711	12279	1.92712	5169	Yes	Yes
A5_young	5083214	4630017	91.0844	4353	85260	1.84146	4269	Yes	Yes
A7_young	1645053	1478874	89.8983	4952	49732	3.36283	4722	Yes	Yes
A9_young	5367858	4893727	91.1672	5042	109918	2.2461	5013	Yes	Yes
B1_young	5959617	5326381	89.3746	3857	72928	1.36918	3861	Yes	Yes
B2_young	5593374	5096530	91.1173	4878	95756	1.87885	4845	Yes	Yes
B3_young	8225749	7093889	86.24	3214	130428	1.8386	3183	Yes	Yes
B5_young	10022325	8333323	83.1476	3079	92320	1.10784	3042	Yes	Yes
B7_young	10215836	9072411	88.8073	3819	187454	2.0662	3750	Yes	Yes
B8_young	2006402	1824386	90.9282	5898	33747	1.84977	5600	Yes	Yes
C11_young	6589595	5946041	90.2338	4154	121993	2.05167	4119	Yes	Yes
C12_young	6150170	5702550	92.7218	4186	79911	1.40132	4112	Yes	Yes
C3_young	6848511	6111966	89.2452	4300	123441	2.01966	4281	Yes	Yes
C5_young	5434664	4858544	89.3992	3749	165388	3.40407	3731	Yes	Yes
C6_young	5736417	5209379	90.8124	4941	131401	2.52239	4917	Yes	Yes
C7_young	7260363	6642796	91.494	4092	193559	2.91382	4016	Yes	Yes
D1_young	7308951	6700688	91.6778	3487	124854	1.8633	3464	Yes	Yes
D3_young	5888527	5365078	91.1107	4035	69811	1.30121	3966	Yes	Yes
D6_young	8391210	7423679	88.4697	3306	124194	1.67294	3253	Yes	Yes
D8_young	8273089	7469068	90.2815	3895	200399	2.68305	3862	Yes	Yes
D9_young	6851889	6201553	90.5087	4212	179158	2.88892	4143	Yes	Yes
E1_young	5959817	5580561	93.6364	3802	59168	1.06025	3771	Yes	Yes
E11_young	5546122	5069815	91.4119	4854	149614	2.95107	4840	Yes	Yes
E2_young	5330830	4824323	90.4985	3716	105369	2.18412	3664	Yes	Yes
E3_young	7203071	6449005	89.5313	3854	232666	3.60778	3806	Yes	Yes
E6_young	7094603	6459008	91.0411	3794	106528	1.64929	3782	Yes	Yes
E7_young	5260089	4809215	91.4284	5075	137559	2.86032	5021	Yes	Yes
F1_young	7955844	6996604	87.943	4239	206206	2.94723	4209	Yes	Yes
F10_young	5664552	5065297	89.421	4772	131124	2.58867	4708	Yes	Yes
F2_young	4861582	4415953	90.8337	3855	104616	2.36905	3815	Yes	Yes
F3_young	6280763	5724675	91.1462	4145	125138	2.18594	4091	Yes	Yes
F5_young	8328340	7388129	88.7107	4340	111470	1.50877	4344	Yes	Yes
F6_young	6268544	5627643	89.7759	3925	139121	2.4721	3862	Yes	Yes
F8_young	7849851	7162862	91.2484	3786	137881	1.92494	3691	Yes	Yes
F9_young	7945544	6902840	86.8769	4199	268004	3.88252	4180	Yes	Yes
G1_young	6526744	5763930	88.3125	4107	119019	2.06489	4044	Yes	Yes
G11_young	4810013	4361769	90.681	5354	112682	2.5834	5258	Yes	Yes
G2_young	5492001	4962440	90.3576	3525	123220	2.48305	3477	Yes	Yes
G3_young	6449599	5860893	90.8722	4657	117589	2.00633	4594	Yes	Yes
G5_young	6335639	5697552	89.9286	4647	114444	2.00865	4614	Yes	Yes
G6_young	5858578	5264316	89.8565	3846	158949	3.01937	3810	Yes	Yes
G7_young	6838022	6007820	87.859	3046	209371	3.48497	2973	Yes	Yes
G8_young	8144072	7321801	89.9034	3838	96959	1.32425	3783	Yes	Yes
H11_young	8768554	6892885	78.6091	4309	547385	7.9413	4189	Yes	Yes
H12_young	6733061	6102065	90.6284	4279	172367	2.82473	4261	Yes	Yes
H3_young	4598892	4222910	91.8245	5436	68563	1.6236	5344	Yes	Yes
H4_young	8607039	7546266	87.6755	3205	200254	2.65368	3175	Yes	Yes
H6_young	722223	638947	88.4695	4923	20152	3.15394	5336	Yes	Yes
H8_young	6670102	6076451	91.0998	4784	145348	2.39199	4660	Yes	Yes
A1_old	2523476	2051962	81.3149	4871	54258	2.6442	4731	Yes	Yes
A10_old	1418906	1165889	82.1682	4612	39171	3.35975	4517	Yes	Yes
A11_old	2297343	1941077	84.4923	5219	43202	2.22567	5064	Yes	Yes
A12_old	1484930	1259267	84.8031	4849	30068	2.38774	4882	Yes	Yes
A4_old	685737	564815	82.3661	5751	12372	2.19045	6226	Yes	Yes
A5_old	4095903	3373359	82.3593	4276	76404	2.26492	4250	Yes	Yes
A6_old	838225	694963	82.9089	5160	23715	3.41241	4499	Yes	Yes
A7_old	1300858	1044120	80.2639	4386	38562	3.69325	4313	Yes	Yes
B10_old	1414091	910297	64.3733	4641	19875	2.18335	4490	Yes	Yes
B11_old	1660894	1412913	85.0694	4236	32527	2.30212	4280	Yes	Yes
B2_old	6001952	4988915	83.1215	4113	150664	3.01998	4001	Yes	Yes
B3_old	5189096	4452354	85.8021	4125	78997	1.77427	4060	Yes	Yes
B4_old	6716402	5560042	82.783	3867	174774	3.14339	3837	Yes	Yes
B5_old	5841010	3049518	52.2087	4068	106320	3.48645	3875	Yes	Yes
B6_old	3611381	3028644	83.8639	5321	79490	2.62461	5146	Yes	Yes
B7_old	5673983	4758214	83.8602	4612	118717	2.49499	4562	Yes	Yes
C1_old	4544495	3875420	85.2772	4114	83981	2.16702	4066	Yes	Yes
C10_old	3928284	3264723	83.1081	3473	78978	2.41913	3428	Yes	Yes
C11_old	4803172	4140160	86.1964	3607	89384	2.15895	3547	Yes	Yes
C12_old	4261935	3216566	75.472	3821	71838	2.23338	3716	Yes	Yes
C3_old	5365145	4571729	85.2117	5569	102121	2.23375	5583	Yes	Yes
C4_old	6728382	5779814	85.902	3921	106391	1.84073	3911	Yes	Yes
C5_old	5843298	4861232	83.1933	3016	181173	3.72689	2964	Yes	Yes
C6_old	5208226	4315691	82.863	3721	87642	2.03078	3602	Yes	Yes
C7_old	4884705	3942464	80.7104	4347	96775	2.45468	4266	Yes	Yes
C8_old	4881226	4206645	86.1801	3846	79737	1.8955	3760	Yes	Yes
C9_old	5036681	4198261	83.3537	4381	141971	3.38166	4321	Yes	Yes
D12_old	5983164	5033671	84.1306	4088	91988	1.82745	4062	Yes	Yes
D4_old	5350306	4522004	84.5186	5712	88394	1.95475	5610	Yes	Yes
D6_old	5618942	3562824	63.4074	3799	133066	3.73485	3776	Yes	Yes
D8_old	4812186	3953800	82.1622	3470	102244	2.58597	3446	Yes	Yes
D9_old	5361614	3229096	60.2262	3898	106296	3.29182	3871	Yes	Yes
E10_old	5430052	4527348	83.3758	3472	130323	2.87857	3414	Yes	Yes
E11_old	4118263	3561745	86.4866	4159	78559	2.20563	4066	Yes	Yes
E3_old	5485029	4158014	75.8066	3719	145949	3.51007	3679	Yes	Yes
E5_old	8388253	6461754	77.0334	3013	196817	3.04588	2967	Yes	Yes
E7_old	5179356	4449270	85.9039	3693	147878	3.32365	3650	Yes	Yes
E8_old	5074625	4259763	83.9424	3534	137531	3.22861	3438	Yes	Yes
E9_old	6326488	5112296	80.8078	3685	116232	2.27358	3666	Yes	Yes
F1_old	7150237	5809493	81.249	3713	132006	2.27225	3645	Yes	Yes
F10_old	5820620	4738200	81.4037	3506	29200	0.616268	3468	Yes	Yes
F3_old	5382818	4289143	79.6821	3380	187121	4.36267	3375	Yes	Yes
F4_old	6186331	5305580	85.763	4195	151516	2.85579	4157	Yes	Yes
F5_old	6800153	5041424	74.1369	3379	167482	3.32212	3372	Yes	Yes
F8_old	5982980	4893940	81.7977	3712	161417	3.2983	3666	Yes	Yes
F9_old	6825814	5744293	84.1554	3492	178929	3.1149	3450	Yes	Yes
G1_old	6307812	5138357	81.4602	3899	116087	2.25922	3863	Yes	Yes
G10_old	5643199	4671236	82.7764	3235	28843	0.61746	3185	Yes	Yes
G12_old	4800082	3298085	68.7089	4064	115407	3.49921	4018	Yes	Yes
G2_old	4689905	3951301	84.2512	3944	114760	2.90436	3892	Yes	Yes
G3_old	4701631	4020696	85.517	4464	114929	2.85844	4405	Yes	Yes
G6_old	4900036	2277107	46.4712	3302	77509	3.40384	3229	Yes	Yes
G9_old	5998860	4951103	82.5341	4242	44855	0.90596	4204	Yes	Yes
H1_old	1079251	635094	58.8458	5710	18007	2.83533	6267	Yes	Yes
H11_old	4878487	4205598	86.207	3994	100302	2.38496	3939	Yes	Yes
H12_old	4866836	4192655	86.1474	3783	96097	2.29203	3709	Yes	Yes
H2_old	2523095	1995970	79.108	4137	59227	2.96733	4099	Yes	Yes
H4_old	6147072	5146661	83.7254	3547	138544	2.69192	3444	Yes	Yes
H5_old	5473620	4668617	85.293	4500	125245	2.6827	4404	Yes	Yes
H6_old	837933	647128	77.2291	3929	29333	4.5328	3492	Yes	Yes
H7_old	5017869	4214156	83.983	3729	146044	3.46556	3640	Yes	Yes
H8_old	3746752	3246571	86.6503	5967	72789	2.24203	5927	Yes	Yes
